# Supplementary material for: CD28 and 41BB Costimulatory Domains Alone or in Combination Differentially Influence Cell Surface Dynamics and Organization of Chimeric Antigen Receptors and Early Activation of CAR T Cells
Source: Cancers (Basel). 2023 Jun 7;15(12):3081. doi: 10.3390/cancers15123081 (PMC10295952; doi:10.3390/cancers15123081)
Supplement: Supplementary file 1 [file cancers-15-03081-s001.zip]

Archive with 2 entries (2 files):
- cancers-2439084 original WB images.zip
- cancers-2439084 Supplementary Figures.pdf
